# Supplementary material for: Comparative Diagnostic Efficacy of Ultrasonography and Radiography for Gas Embolism in Loggerhead (Caretta caretta) Turtles
Source: Animals (Basel). 2024 Dec 16;14(24):3623. doi: 10.3390/ani14243623 (PMC11672709; doi:10.3390/ani14243623)
Supplement: Supplementary file 1 [file animals-14-03623-s001.zip]

Archive with 3 entries (3 files):
- Table S1 and S2.pdf
- Video S1.mp4
- Video S2.mp4
